# Supplementary material for: Cellular Stress Induces Nucleocytoplasmic Transport Deficits Independent of Stress Granules
Source: Biomedicines. 2022 May 3;10(5):1057. doi: 10.3390/biomedicines10051057 (PMC9138870; doi:10.3390/biomedicines10051057)
Supplement: Supplementary file 1 [file biomedicines-10-01057-s001.zip]

Archive with 1 entries (1 files):
- biomedicines-1684023-supplementary.pdf
